# Supplementary material for: Viral and immunological markers of HIV-associated Kaposi sarcoma recurrence
Source: PLoS One. 2021 Jul 2;16(7):e0254177. doi: 10.1371/journal.pone.0254177 (PMC8253384; doi:10.1371/journal.pone.0254177)
Supplement: S1 File. Dataset — (XLSX) [file pone.0254177.s001.xlsx]

## Sheet: Clinical and Sociodemographics
BaseDate	ID	Age	Male	Smoking	Alcohol	LesionsMany	LesionFarApart_Days	PainLesions	LesionsBleed	LesionsFungate	CycleAtImprove	SwellingImprove	HIVDur_Months	ARTDur_Months	Lymphedema	MucousM	FollowUp_Date	KS_Recur
2019-01-09	K001	46	1	0	0	1	112	1	0	0	3	1	36	27	.	.	2019-02-28	1
2019-01-09	K002	42	0	0	0	1	14	1	0	0	4	1	9	6	.	.	2019-05-30	0
2019-01-09	K004	28	0	0	0	0	14	0	1	0	5	1	36	36	.	.	2019-02-07	1
2019-01-24	K005	42	0	0	0	1	.	0	0	0	3	1	12	12	0	0	2019-03-21	1
2019-01-24	K006	40	1	0	1	1	60	1	0	0	2	1	36	36	0	0	2019-05-09	0
2019-01-24	K007	25	0	0	0	0	60	1	0	0	3	1	14	14	0	0	2019-06-06	1
2019-01-31	K009	35	0	0	0	1	3	1	0	0	2	1	36	36	1	0	2020-01-16	0
2019-01-31	K010	41	0	0	0	0	0	0	0	0	3	1	144	144	0	0	2020-09-24	0
2019-02-14	K011	25	1	0	0	1	30	.	1	1	2	1	24	24	1	0	2020-06-06	0
2019-02-21	K012	31	1	0	0	1	60	.	1	1	3	1	14	12	0	0	2019-03-21	1
2019-03-21	K013	63	1	0	0	1	30	.	0	1	4	1	168	156	1	0	2019-07-16	0
2019-03-28	K014	42	1	0	0	1	180	0	0	1	4	1	18	18	0	0	2019-06-18	1
2019-04-11	K015	30	1	0	1	1	14	1	0	0	3	1	18	18	0	0	2020-05-05	0
2019-05-14	K017	27	1	1	1	1	7	1	0	0	4	1	6	6	0	0	2020-05-07	0
2019-05-16	K018	40	0	0	0	0	30	0	1	0	4	1	120	120	1	0	2020-05-07	0
2019-05-16	K019	40	1	0	0	1	21	0	0	0	3	1	7	7	0	0	2019-08-08	1
2019-05-16	K020	35	1	0	0	1	355	0	0	0	2	1	96	96	0	0	2019-10-08	1
2019-05-28	K022	44	1	0	0	1	5	0	0	1	5	1	120	120	0	0	2019-10-10	0
2019-06-04	K024	39	0	0	1	1	30	0	0	0	3	1	24	24	0	0	2019-07-18	1
2019-06-18	K027	44	1	0	0	1	30	1	0	0	2	1	6	6	0	0	2020-03-26	0
2019-10-03	K037	44	1	1	0	1	21	1	0	1	3	1	96	96	0	0	2020-03-10	0
2019-10-31	K039	34	1	0	1	1	180	1	1	0	2	1	10	10	1	0	2020-06-11	0
2019-10-31	K040	40	1	1	0	1	14	0	1	0	2	1	18	18	0	0	2020-10-01	0
2019-10-30	K041	40	1	0	0	1	14	0	0	0	2	1	15	15	1	0	2020-10-01	0
2019-11-07	K042	29	1	0	0	1	3	1	0	0	2	1	6	4	0	0	2020-10-01	0
2019-11-21	K043	38	1	0	0	1	14	0	0	0	2	1	6	6	0	0	2020-04-16	0
2020-02-18	K046	36	1	1	0	1	4	0	0	1	4	1	84	84	0	0	2020-07-16	0
2020-04-30	K047	43	0	0	1	1	60	0	0	0	3	1	36	36	0	0	2020-12-03	0
2020-05-21	K049	39	1	0	0	1	5	1	1	1	3	1	36	36	0	0	2020-10-15	0
2020-06-04	K051	39	1	0	0	1	14	0	0	0	5	1	18	18	0	0	2020-09-03	1
2020-06-04	K052	40	1	1	1	1	2	1	0	1	4	1	36	7	0	0	2020-09-10	0
2020-06-11	K053	36	1	0	0	1	30	1	1	1	3	1	48	48	0	0	2020-07-09	1
2020-07-02	K055	40	1	0	0	1	14	0	0	0	4	1	12	7	0	0	2020-11-26	0
2020-07-02	K056	28	1	0	0	1	7	1	0	1	4	1	24	24	0	0	2020-11-26	0
2020-07-09	K058	49	1	0	1	1	30	1	1	0	2	1	60	10	1	0	2020-12-10	1
2020-07-09	K059	29	0	0	0	1	7	1	0	1	4	1	96	60	0	1	2020-11-03	0
2020-07-16	K061	51	1	0	0	1	30	1	0	0	2	1	24	6	0	0	2020-10-22	0
2020-08-13	K063	48	0	0	0	1	90	0	0	1	3	1	120	24	0	0	2020-12-03	0
2020-08-27	K064	44	0	0	0	1	90	0	0	1	3	1	120	36	1	0	2020-11-19	0

## Sheet: CD4 and HIV viral load
ID	CD4_1	VL_1	CD4_2	VL_2	KS_Recur
K001	218	113	292	0	1
K002	192	4147	.	1085	0
K004	293	0	277	0	1
K005	310	252241	518	212	1
K006	.	55059	198	36395	0
K007	4665	0	108	193	1
K009	250	0	1244	0	0
K010	228	3500	370	30	0
K011	105	0	88	30	0
K012	241	1768149	352	677687	1
K013	842	0	841	0	0
K014	230	75254	156	1169	1
K015	257	0	248	0	0
K017	537	0	744	0	0
K018	112	0	187	0	0
K019		1819	360	272	1
K020	162	0	133	0	1
K022	247	45	272	0	0
K024	.	.	346	0	1
K027	430	0	291	0	0
K037	371	0	384	0	0
K039	122	0	190	0	0
K040	233	0	349	0	0
K041	186	0	65	399213	0
K042	314	67	428	70	0
K043	140	0	193	0	0
K046	478	0	384	.	0
K047	111	0	443	0	0
K049	167	0	298	0	0
K051	143	0	164	32	1
K052	99	0	172	0	0
K053	89	1224887	127	905651	1
K055	280	0	164	690	0
K056	254	0	357	0	0
K058	235	85	292	111	1
K059	105	0	135	0	0
K061	322	.	199	0	0
K063	209	0	308	34	0
K064	197	0	182	0	0

## Sheet: Cytokines
ID	T-Point	IFN GAMMA	IL-10	IL-4	IL-5	IL-6	IP-10	VEGF-A	KS_Recur
K002	1	51.7354	47.7814	0	22.4035	21.272	614.442	50.8357	0
K002	2	33.0639	30.1439	0	23.3659	18.4347	112.265	89.2408	0
K006	1	0	50.6654	0	18.5343	26.2937	1005.78	0	0
K006	2	30.7022	73.6037	0	21.6986	20.3745	684.538	35.5903	0
K011	1	68.6945	86.9171	0	23.9333	24.687	752.309	53.7589	0
K011	2	42.3457	45.1696	28.1965	22.7161	25.2035	423.808	67.3607	0
K013	1	0	149.899	0	25.2455	18.9048	313.969	0	0
K013	2	46.1736	102.292	0	26.8069	17.9717	237.36	0	0
K022	1	46.1736	32.0329	0	31.18	21.0987	301.322	170.539	0
K022	2	26.0613	26.4993	0	21.2919	18.9048	242.439	167.241	0
K027	1	65.816	62.8199	0	35.9482	23.9144	895.377	100.787	0
K027	2	78.905	51.1357	0	25.4721	58.6541	5016.12	211.501	0
K037	1	53.3817	38.498	0	25.0089	19.9044	279.727	109.928	0
K037	2	34.5301	39.0962	0	21.5175	17.9717	241.828	0	0
K039	1	33.0639	33.8462	0	21.2919	18.4347	535.34	66.4917	0
K039	2	69.8465	42.3346	0	35.4876	34.4317	1793.64	81.5991	0
K043	1	53.3817	50.4427	50.5332	24.5007	17.8242	1261.55	30.4501	0
K043	2	71.414	55.495	59.9694	25.197	21.0987	1416.74	83.2299	0
K046	1	37.7048	34.7401	0	0	0	334.034	161.286	0
K046	2	50.0015	37.787	0	23.2835	0	528.222	35.5903	0
K047	1	109.141	30.8937	75.445	29.5375	28.586	287.905	0	0
K047	2	56.4695	35.499	125.231	32.3456	32.7962	201.032	0	0
K049	1	30.7022	31.139	276.506	24.4415	18.4347	829.633	47.9125	0
K049	2	30.7022	35.5582	86.5369	24.4415	20.3745	503.324	81.6687	0
K052	1	60.8334	39.5305	56.1568	26.2987	23.4993	327.778	0	0
K052	2	56.4695	37.787	44.1349	27.2701	19.6291	293.181	50.8357	0
K055	1	109.141	353.81	83.0833	29.5375	30.3011	724.979	35.5903	0
K055	2	141.244	388.485	83.0833	24.4415	28.9136	319.761	0	0
K056	1	37.7048	26.4993	0	22.7161	0	411.5	0	0
K056	2	0	18.355	0	20.3003	0	254.059	74.8854	0
K058	1	35.527	47.7814	0	35.0038	0	222.987	0	1
K058	2	30.4383	13.1188	49.1306	5.93662	0.364353	10000	66.0186	1
K059	1	37.7048	51.5848	98.9164	25.9803	27.1759	1141.47	0	0
K059	2	0	32.1341	83.0833	22.7161	28.8057	3163	0	0
K061	1	0	21.5397	0	20.9242	25.649	1024.38	0	0
K061	2	37.7048	34.7401	50.5332	24.4415	29.737	1083.48	0	0
K063	1	33.0639	27.8654	0	23.3659	15.9578	488.435	0	0
K063	2	30.7022	25.8418	0	24.2549	0	336.47	0	0
K064	1	0	28.1509	54.9168	23.2539	27.6491	1056.83	0	0
K001	1	10.742	48.4993	1005	6.69625	35.1014	666.291	124.522	1
K001	2	1.82081	31.0858	719.716	4.72233	26.8225	554.059	56.3399	1
K004	1	0	0	0	4.49209	0	626.44	0	1
K004	2	1.45421	1.39546	0	4.36889	0	815.324	0	1
K005	1	0	5.42261	0	2.36619	0	2070.39	0	1
K005	2	7.15071	21.2803	0	1.42302	0	1711.66	0	1
K007	1	0	4.41424	0	2.0234	0	1353.72	0	1
K007	2	14.9607	9.56083	23.977	2.5707	0.644548	266.917	141.452	1
K012	1	7.17991	11.4018	0	1.42302	0.850307	1159.65	0	1
K012	2	10.6742	8.22492	6.73995	1.87773	2.04814	10000	21.0648	1
K014	1	0	0	0	3.63996	0	2738.92	103.111	1
K014	2	0	16.5945	0	0.503344	0	1099.91	163.729	1
K019	1	2.18448	0	0	0.947648	0	360.641	0	1
K019	2	11.5157	3.57854	36.6307	2.18696	1.50098	10000	41.4421	1
K020	1	22.2248	1.39546	0	4.44257	7.67084	727.899	629.365	1
K020	2	7.1245	4.18421	10000	3.44392	19.2244	276.992	68.4146	1
K024	1	11.4369	14.0449	0	0.989216	0	942.954	51.6479	1
K024	2	5.74656	5.11947	0	0.759801	0	1096.59	0	1
K051	1	0	2.59949	0	1.64088	5.2594	1534.39	0	1
K051	2	0	1.99661	0	2.9724	0	783.457	0	1
K053	1	10.0295	5.2211	0	1.88736	3.6529	897.21	68.1631	1
K053	2	0	1.99661	0	0.863833	0	2786.81	0	1
K041	1	0	5.62775	83.831	1.8274	3.28969	291.312	0	0
K041	2	4.33296	11.5038	108.856	2.22925	3.76057	952.012	0	0
K009	1	3.98808	6.13089	0	1.24608	0	493.157	0	0
K009	2	0	1.80184	102.058	1.51289	14.7815	445.994	0	0
K010	1	6.44965	3.8132	123.529	1.87359	3.16292	1256.01	0	0
K010	2	0	0	155.883	1.7999	4.02425	840.779	109.339	0
K015	1	5.78458	2.19896	0	1.31353	0	534.142	101.46	0
K015	2	0	1.99717	0	0.904208	0	414.401	0	0
K040	1	0	0	0	0.86869	0	513.853	0	0
K040	2	3.98808	1.79619	0	1.03118	2.87541	752.367	0	0
K042	1	0	8.56401	0	2.74148	3.93836	1046.76	0	0
K042	2	0	4.61451	0	0.946173	0	620.002	0	0
K017	1	0	3.60595	45.0466	1.11748	4.11052	342.45	72.5844	0
K017	2	0	1.99661	0	0.495627	0	403.827	0	0
K018	1	0	0	0	0.696827	0	485.315	0	0
K018	2	0	0	0	0.301992	0	387.483	0	0
K064	2	0	23.829	0	0.458741	0	609.649	0	0
